# Supplementary material for: Nagilactone C from the Seeds of Podocarpus nakaii May Protect Against LPS-Induced Acute Lung Injury via STAT Signaling Pathway Inhibition
Source: Pharmaceuticals (Basel). 2025 Sep 3;18(9):1319. doi: 10.3390/ph18091319 (PMC12472992; doi:10.3390/ph18091319)
Supplement: Supplementary file 1 [file pharmaceuticals-18-01319-s001.zip]

Archive with 1 entries (1 files):
- pharmaceuticals-3799833-supplementary.pdf
